# Supplementary material for: Restoring Axonal Organelle Motility and Regeneration in Cultured FUS-ALS Motoneurons through Magnetic Field Stimulation Suggests an Alternative Therapeutic Approach
Source: Cells. 2023 May 29;12(11):1502. doi: 10.3390/cells12111502 (PMC10252208; doi:10.3390/cells12111502)
Supplement: Supplementary file 1 [file cells-12-01502-s001.zip]

Archive with 1 entries (1 files):
- cells-2303008-supplementary.pdf
